# Supplementary material for: CD36 mediates SARS-CoV-2-envelope-protein-induced platelet activation and thrombosis
Source: Nat Commun. 2023 Aug 21;14:5077. doi: 10.1038/s41467-023-40824-7 (PMC10442425; doi:10.1038/s41467-023-40824-7)
Supplement: Supplementary file 4 — Source Data [file 41467_2023_40824_MOESM4_ESM.xlsx]

## Sheet: Figure 1a
	SARS-CoV-2 E protein (ng/mL)
	HC (n=51)	mild COVID-19 (n=121)	critical COVID-19 (n=24)
	0	0	66.4438
	0	0	36.617
	0	0	261.689
	0	0	125.544
	0	46.6332	41.7166
	0	0	0
	0	0	48.2371
	0	0	17.4815
	0	0	77.7873
	0	0	0
	0	0	74.9985
	0	0	175.664
	0	0	0
	0	0	0
	0	0	0
	0	0	23.7054
	0	0	170.027
	0	0	0
	0	0	0
	0	0	0
	0	0	0
	0	0	64.9876
	0	0	25.6646
	0	34.8692	23.7054
	0	0
	0	0
	0	0
	0	0
	0	0
	0	0
	0	0
	0	0
	0	0
	0	0
	0	0
	0	0
	0	0
	0	0
	0	0
	0	0
	0	0
	0	0
	0	0
	0	0
	0	0
	0	0
	0	0
	0	0
	0	0
	0	0
	0	0
		0
		0
		17.4815
		15.2538
		0
		0
		0
		0
		15.2538
		0
		0
		0
		0
		0
		0
		0
		0
		0
		0
		0
		0
		0
		0
		0
		0
		0
		0
		0
		0
		0
		0
		0
		0
		0
		0
		0
		0
		0
		0
		0
		0
		0
		0
		0
		0
		51.3982
		0
		0
		0
		15.2538
		29.452
		27.5784
		0
		66.4438
		23.7054
		0
		0
		7.75865
		59.0628
		48.2371
		72.1798
		23.7054
		0
		0
		0
		0
		0
		0
		0
		0

## Sheet: Figure 1b
	APTT (s)
	Negative (n=111)	Positive (n=31)
	35.1	31.6
	35.9	27.9
	25.7	42.8
	21.6	31.8
	33.8	29.1
	37.6	31.5
	33.5	16
	25.2	29.4
	24.8	31.6
	26.5	40.8
	37	32.9
	27.6	29.5
	30.4	28.6
	26.8	32.8
	20.9	33.1
	23.4	30.9
	31.6	48.1
	24.2	42
	23.4	43
	23.1	41.4
	28.5	44.7
	23.2	33
	36.4	45.5
	33.3	37
	35.6	57.2
	27.8	45
	29.9	26.2
	25.3	30.2
	29.3	48.1
	26.9	39
	23.7	37.3
	23.4
	39
	25.9
	32.7
	27.1
	26.2
	26.8
	33.4
	32.5
	23.9
	26.1
	30.5
	25.8
	29.5
	29
	28.5
	24.8
	33.6
	30.7
	30.7
	25.1
	27.4
	30.5
	28.3
	25.6
	37.4
	25.6
	23.7
	30
	30.5
	30.1
	28.2
	36.6
	27.1
	29
	20.4
	31.5
	27.1
	25.3
	23.6
	29.4
	32.2
	26.5
	25.4
	27.8
	29.3
	33.6
	24.5
	26.2
	30.2
	30.6
	28.1
	31.2
	31.2
	26
	27.2
	21.2
	28.2
	34.6
	25.9
	26
	33.4
	21.6
	31.7
	30.7
	33.4
	36.2
	32.7
	33.9
	26.8
	23.9
	32.8
	30.7
	44.9
	34
	28.6
	35.3
	31.8
	30.9
	32.4

## Sheet: Figure 1c
	PT (s)
	Negative (n=111)	Positive (n=31)
	9.8	9.8
	13.3	9.6
	9.5	10
	11	8.7
	10.1	10.5
	10.7	12.9
	9.8	10.1
	10.4	10.3
	9.4	11.1
	9.5	12.8
	8.6	13.1
	8.7	11.9
	9	15.2
	10	9.7
	9.5	11.4
	9.5	10.7
	11.3	15
	10.1	13.7
	10.6	14.4
	9.3	17.8
	10.5	14.4
	9.3	13.2
	11	12.1
	9.8	15.8
	10.8	12.9
	8.8	14.9
	8.7	11.3
	9.3	9.6
	9.1	21.5
	10.8	12
	10	15.3
	10
	9.5
	9.5
	10.2
	10.1
	9.2
	12
	9.6
	10.1
	9.2
	8.9
	9
	9.3
	11.1
	11.3
	10.5
	9.5
	12.5
	11.1
	10.2
	11
	10
	11.7
	12.6
	11.7
	11.5
	9.5
	9.7
	9.6
	8.9
	9.5
	8.8
	8.7
	10.5
	10.4
	9.8
	10.7
	9.5
	9.6
	11.1
	9.5
	8.7
	9.1
	9.3
	9.6
	9.4
	9.7
	9.7
	9
	10.1
	11.2
	9.5
	8.9
	9.7
	9.9
	9.6
	9.5
	9.4
	10.4
	10
	9.9
	9.1
	9.7
	8.8
	8.7
	10.3
	10
	11.8
	9.7
	10.5
	11.5
	10.8
	10.2
	10.6
	11.8
	11
	12.1
	11.3
	10.3
	11.2

## Sheet: Figure 1d
	D-dimer (mg/L)
	Negative (n=112)	Positive (n=31)
	0.77	0.88
	1.65	1.1
	1.09	1.01
	0.76	2.23
	1.38	1.61
	0.91	2.79
	2.16	2.88
	1.04	0.81
	0.89	0.84
	1.76	0.98
	0.53	1.7
	0.8	2.2
	1.26	0.95
	0.95	0.97
	1.46	7.31
	1.12	3.3
	0.61	2.25
	0.6	0.68
	1.27	5.21
	1.27	5.84
	0.87	3.68
	0.8	4.17
	0.62	7.28
	0.74	6.09
	1	0.24
	1.29	0.38
	0.79	0.33
	1.66	0.12
	2.89	0.28
	0.97	0.06
	1.05	0.07
	0.65
	0.77
	0.67
	1.12
	1.6
	1.59
	1.36
	0.92
	1.14
	0.91
	0.73
	0.58
	0.11
	0.58
	4.3
	1.17
	3.45
	1.92
	1.71
	1.34
	1
	3.11
	0.29
	0.57
	3.03
	2.72
	0.22
	0.15
	0.52
	0.49
	0.2
	0.33
	0.4
	0.29
	0.52
	0.32
	0.28
	0.38
	0.12
	0.14
	0.44
	0.15
	0.4
	0.09
	0.22
	0.37
	0.48
	0.18
	0.54
	0.28
	0.55
	0.15
	0.26
	0.44
	0.38
	0.44
	0.44
	0.26
	0.22
	0.44
	0.38
	0.41
	0.37
	0.42
	0.2
	0.31
	0.41
	0.27
	0.11
	0.19
	0.13
	0.18
	0.09
	0.02
	0.09
	0.07
	0.07
	0.25
	0.18
	0.51
	0.04

## Sheet: Figure 1e
	FDP (mg/L)
	Negative (n=111)	Positive (n=31)
	4.1	3.4
	8.8	5.7
	6.4	14.16
	4.4	1.24
	6.2	23.3
	2.9	25.81
	9.9	21.74
	11.1	7.17
	13.2	4.81
	8.3	6.2
	7.16	10.08
	4.1	26.62
	4.6	5.69
	9	8.47
	4.9	40.8
	3.2	15.9
	1.9	9.9
	1.7	3.6
	6.8	17
	3.2	23.4
	3.6	16.2
	2.7	2.2
	3.6	0.85
	5.1	3.1
	5.7	1.7
	2.9	1
	6.8	2.74
	11.7	0.83
	4.1	2.19
	4.1	0.6
	2.4	1.03
	4.4
	1.7
	4.9
	8.8
	6
	6
	4.6
	5.1
	3.6
	3.2
	2.4
	4.56
	2.4
	17.9
	6
	19.6
	7.7
	8.6
	8.5
	5.3
	14.1
	19.6
	4.11
	4.02
	16.14
	1.7
	1
	1.7
	2.4
	1.2
	1.7
	2.2
	1.7
	2.9
	1.5
	1.2
	2.4
	0.2
	1
	2.2
	1
	2.2
	0.7
	1
	3.4
	1.7
	1
	1.9
	1.2
	1.9
	0.5
	1.9
	2.2
	0.7
	5.7
	2.2
	1.7
	1.7
	1.7
	1.5
	1.2
	2.4
	1.2
	1.2
	1.9
	13.5
	2.2
	0.47
	1.56
	1.16
	1.43
	0.85
	0.1
	0.5
	0.84
	0.9
	2.38
	1.44
	4.62
	0.55

## Sheet: Figure 1f
	Platelet counts (×109/L)
	Negative (n=111)	Positive (n=30)
	178	128
	216	170
	154	125
	163	160
	152	166
	196	91
	261	252
	272	242
	109	247
	261	73
	248	291
	191	277
	272	82
	220	234
	206	64
	191	320
	205	187
	286	215
	174	180
	320	47
	227	50
	163	61
	153	70
	183	214
	162	40
	185	44
	129	62
	126	301
	139	100
	186	149
	138
	206
	268
	220
	289
	185
	126
	294
	147
	184
	171
	220
	147
	272
	201
	193
	143
	289
	161
	216
	197
	215
	124
	141
	319
	129
	149
	180
	155
	192
	219
	200
	232
	167
	183
	175
	160
	164
	140
	146
	244
	148
	97
	185
	317
	101
	155
	156
	159
	257
	251
	168
	235
	217
	147
	92
	244
	264
	218
	132
	210
	109
	177
	216
	209
	198
	158
	185
	183
	90
	129
	180
	132
	283
	130
	159
	199
	139
	220
	143
	229

## Sheet: Figure 2d
	No. of thrombus/image
	PBS	E 0.5 μg	E 1μg	E 2μg	E 4μg
	7	8	7	8	14
	8	7	8	9	15
	8	7	8	9	16
	9	8	10	11	17
	9	8	10	12	17
	10	9	14	13	18
	11	10	11	13	18
	11	12	12	14	20
	12	12	12	14	20
	13	12	13	14	20
	13	12	13	15	21
	13	13	14	16	21
	18	13	13	16	22
	18	15	14	16	22
	14	15	15	17	23
	14	16	15	18	24
	15	16	15	18	24
	15	17	15	19	25
	15	18	17	20	25
	16	18	17	20	25
	17	18	20	21	26
	17	19	21	22	27
	19	19	21	24	27
	20	20	22	26	29
	21	19	24	20	34

## Sheet: Figure 2g
	Thrombus weight (mg)
	PBS	E 4μg
	9	12
	10	14
	8	15
	7	13
	8	14

## Sheet: Figure 3a
	Platelet Aggregation (%)
	ADP 10μM	35	30	34	25
	ADP 10μM+S 1μg/mL	30	38	31	29
	ADP 10μM+S 2μg/mL	58	56	53	60
	ADP 10μM+S 4μg/mL	69	72	74	70
	ADP 10μM+E 0.5μg/mL	35	39	39	44
	ADP 10μM+E 1μg/mL	70	72	69	70
	ADP 10μM+E 2μg/mL	77	82	80	79

## Sheet: Figure 3b
	P-Selectin MFI (×102)
	Resting	3.98	3.95	3.92	3.67
	S 1μg/mL	3.92	3.71	3.92	4.09
	S 2μg/mL	4.17	4.45	3.69	3.45
	S 4μg/mL	4.04	4.63	4.26	4.31
	E 0.5μg/mL	5.33	5.18	4.92	4.98
	E 1μg/mL	7.26	6.05	5.96	6.46
	E 2μg/mL	9.84	9.41	8.8	9.14
	Thrombin 0.05U/mL	5.15	6.65	6.42	5.81
	Thrombin 0.05U/mL+S 1μg/mL	7.16	6.82	6.59	6.88
	Thrombin 0.05U/mL+S 2μg/mL	7.42	7.38	7.3	6.97
	Thrombin 0.05U/mL+S 4μg/mL	8.09	8.44	9.44	9.66
	Thrombin 0.05U/mL+E 0.5μg/mL	9.4	9.78	8.14	8.92
	Thrombin 0.05U/mL+E 1μg/mL	9.61	9.47	9.58	9.71
	Thrombin 0.05U/mL+E 2μg/mL	11.29	10.28	9.84	9.99

[truncated: 48 more sheets: Figure 3c, Figure 3d, Figure 3e, Figure 4a-b, Figure 4c-e, Figure 4f, Figure 4g, Figure 4h, Figure 4i, Figure 4j, Figure 4k-m, Figure 5a, Figure 5b, Figure 5c, Figure 5d, Figure 5e, Figure 5f, Figure 5g, Figure 5h, Figure 5i …]
